# Supplementary material for: Emergence of mobile tigecycline resistance mechanism in Escherichia coli strains from migratory birds in China
Source: Emerg Microbes Infect. 2019 Aug 20;8(1):1219–22. doi: 10.1080/22221751.2019.1653795 (PMC6713155; doi:10.1080/22221751.2019.1653795)
Supplement: Supplemental Material [file TEMI_A_1653795_SM4605.zip]

Archive with 3 entries (3 files):
- Figure_S1.eps
- Figure_S2.eps
- Supplementary_Information.docx
